# Supplementary material for: A memory switch for plant synthetic biology based on the phage ϕC31 integration system
Source: Nucleic Acids Res. 2020 Feb 21;48(6):3379–94. doi: 10.1093/nar/gkaa104 (PMC7102980; doi:10.1093/nar/gkaa104)
Supplement: gkaa104_Supplemental_Files [file gkaa104_supplemental_files.zip]

Archive with 3 entries (3 files):
- Supplementary Figures.pdf
- Supplementary Materials and Methods.pdf
- Supplementary Tables.pdf
